# Supplementary material for: Association of Serum Levels and Immunohistochemical Labelling of Des-Gamma-Carboxy-Prothrombin in Patients Undergoing Liver Transplantation for Hepatocellular Carcinoma
Source: Diagnostics (Basel). 2024 Apr 25;14(9):894. doi: 10.3390/diagnostics14090894 (PMC11083058; doi:10.3390/diagnostics14090894)
Supplement: Supplementary file 1 [file diagnostics-14-00894-s001.zip]

Archive with 1 entries (1 files):
- diagnostics-2914550-supplementary.pdf
